# Supplementary material for: Predicting viral exposure response from modeling the changes of co-expression networks using time series gene expression data
Source: BMC Bioinformatics. 2020 Aug 26;21:370. doi: 10.1186/s12859-020-03705-0 (PMC7449007; doi:10.1186/s12859-020-03705-0)
Supplement: Supplementary file 2 — Additional file 2 An example of the R code used in the paper. [file 12859_2020_3705_MOESM2_ESM.r]

### set workspace ###
setwd("D:/Rspace")

###############################################
#########======define function 1======#########
###############################################
logdet <- function(Sigma) {
    2 * sum(log(diag(chol(Sigma))))
}
variational_train <- function(Km, y, parameters) {    
  #set.seed(parameters$seed)

  D <- dim(Km)[1]
  N <- dim(Km)[2]
  P <- dim(Km)[3]
  sigma_g <- parameters$sigma_g

  log2pi <- log(2 * pi)

  lambda <- list(alpha = matrix(parameters$alpha_lambda + 0.5, D, 1), beta = matrix(parameters$beta_lambda, D, 1))
  a <- list(mu = matrix(rnorm(D), D, 1), sigma = diag(1, D, D))
  G <- list(mu = (abs(matrix(rnorm(P * N), P, N)) + parameters$margin) * sign(matrix(y, P, N, byrow = TRUE)), sigma = diag(1, P, P))
  gamma <- list(alpha = parameters$alpha_gamma + 0.5, beta = parameters$beta_gamma)
  omega <- list(alpha = matrix(parameters$alpha_omega + 0.5, P, 1), beta = matrix(parameters$beta_omega, P, 1))
  be <- list(mu = rbind(0, matrix(1, P, 1)), sigma = diag(1, P + 1, P + 1))
  f <- list(mu = (abs(matrix(rnorm(N), N, 1)) + parameters$margin) * sign(y), sigma = matrix(1, N, 1))

  KmKm <- matrix(0, D, D)
  for (m in 1:P) {
    KmKm <- KmKm + tcrossprod(Km[,,m], Km[,,m])
  }
  Km <- matrix(Km, D, N * P)

  lower <- matrix(-1e40, N, 1)
  lower[which(y > 0)] <- +parameters$margin
  upper <- matrix(+1e40, N, 1)
  upper[which(y < 0)] <- -parameters$margin

  if (parameters$progress == 1) {
    bounds <- matrix(0, parameters$iteration, 1)
  }

  atimesaT.mu <- tcrossprod(a$mu, a$mu) + a$sigma
  GtimesGT.mu <- tcrossprod(G$mu, G$mu) + N * G$sigma
  btimesbT.mu <- be$mu[1]^2 + be$sigma[1, 1]
  etimeseT.mu <- tcrossprod(be$mu[2:(P + 1)], be$mu[2:(P + 1)]) + be$sigma[2:(P + 1), 2:(P + 1)]
  etimesb.mu <- be$mu[2:(P + 1)] * be$mu[1] + be$sigma[2:(P + 1), 1]
  KmtimesGT.mu <- Km %*% matrix(t(G$mu), N * P, 1)
  for (iter in 1:parameters$iteration) {
    # update lambda
    lambda$beta <- 1 / (1 / parameters$beta_lambda + 0.5 * diag(atimesaT.mu))
    # update a
    a$sigma <- chol2inv(chol(diag(as.vector(lambda$alpha * lambda$beta), D, D) + KmKm / sigma_g^2))
    a$mu <- a$sigma %*% KmtimesGT.mu / sigma_g^2
    atimesaT.mu <- tcrossprod(a$mu, a$mu) + a$sigma
    # update G
    G$sigma <- chol2inv(chol(diag(1, P, P) / sigma_g^2 + etimeseT.mu))
    G$mu <- G$sigma %*% (t(matrix(crossprod(a$mu, Km), N, P)) / sigma_g^2 + tcrossprod(be$mu[2:(P + 1)], f$mu) - matrix(etimesb.mu, P, N, byrow = FALSE))
    GtimesGT.mu <- tcrossprod(G$mu, G$mu) + N * G$sigma
    KmtimesGT.mu <- Km %*% matrix(t(G$mu), N * P, 1)
    # update gamma
    gamma$beta <- 1 / (1 / parameters$beta_gamma + 0.5 * btimesbT.mu)
    # update omega
    omega$beta <- 1 / (1 / parameters$beta_omega + 0.5 * diag(etimeseT.mu))
    # update b and e
    be$sigma <- chol2inv(chol(rbind(cbind(gamma$alpha * gamma$beta + N, t(rowSums(G$mu))), cbind(rowSums(G$mu), diag(as.vector(omega$alpha * omega$beta), P, P) + GtimesGT.mu))))
    be$mu <- be$sigma %*% (rbind(matrix(1, 1, N), G$mu) %*% f$mu)
    btimesbT.mu <- be$mu[1]^2 + be$sigma[1, 1]
    etimeseT.mu <- tcrossprod(be$mu[2:(P + 1)], be$mu[2:(P + 1)]) + be$sigma[2:(P + 1), 2:(P + 1)]
    etimesb.mu <- be$mu[2:(P + 1)] * be$mu[1] + be$sigma[2:(P + 1), 1]
    # update f
    output <- crossprod(rbind(matrix(1, 1, N), G$mu), be$mu)
    alpha_norm <- lower - output
    beta_norm <- upper - output
    normalization <- pnorm(beta_norm) - pnorm(alpha_norm)
    normalization[which(normalization == 0)] <- 1
    f$mu <- output + (dnorm(alpha_norm) - dnorm(beta_norm)) / normalization
    f$sigma <- 1 + (alpha_norm * dnorm(alpha_norm) - beta_norm * dnorm(beta_norm)) / normalization - (dnorm(alpha_norm) - dnorm(beta_norm))^2 / normalization^2

    if (parameters$progress == 1) {
      lb <- 0

      # p(lambda)
      lb <- lb + sum((parameters$alpha_lambda - 1) * (digamma(lambda$alpha) + log(lambda$beta)) - lambda$alpha * lambda$beta / parameters$beta_lambda - lgamma(parameters$alpha_lambda) - parameters$alpha_lambda * log(parameters$beta_lambda))
      # p(a | lambda)
      lb <- lb - 0.5 * sum(as.vector(lambda$alpha * lambda$beta) * diag(atimesaT.mu)) - 0.5 * (D * log2pi - sum(digamma(lambda$alpha) + log(lambda$beta)))
      # p(G | a, Km)
      lb <- lb - 0.5 * sigma_g^-2 * sum(diag(GtimesGT.mu)) + sigma_g^-2 * crossprod(a$mu, KmtimesGT.mu) - 0.5 * sigma_g^-2 * sum(KmKm * atimesaT.mu) - 0.5 * N * P * (log2pi + 2 * log(sigma_g))
      # p(gamma)
      lb <- lb + (parameters$alpha_gamma - 1) * (digamma(gamma$alpha) + log(gamma$beta)) - gamma$alpha * gamma$beta / parameters$beta_gamma - lgamma(parameters$alpha_gamma) - parameters$alpha_gamma * log(parameters$beta_gamma)
      # p(b | gamma)
      lb <- lb - 0.5 * gamma$alpha * gamma$beta * btimesbT.mu - 0.5 * (log2pi - (digamma(gamma$alpha) + log(gamma$beta)))
      # p(omega)
      lb <- lb + sum((parameters$alpha_omega - 1) * (digamma(omega$alpha) + log(omega$beta)) - omega$alpha * omega$beta / parameters$beta_omega - lgamma(parameters$alpha_omega) - parameters$alpha_omega * log(parameters$beta_omega))
      # p(e | omega)
      lb <- lb - 0.5 * sum(as.vector(omega$alpha * omega$beta) * diag(etimeseT.mu)) - 0.5 * (P * log2pi - sum(digamma(omega$alpha) + log(omega$beta)))
      # p(f | b, e, G)
      lb <- lb - 0.5 * (crossprod(f$mu, f$mu) + sum(f$sigma)) + crossprod(f$mu, crossprod(G$mu, be$mu[2:(P + 1)])) + sum(be$mu[1] * f$mu) - 0.5 * sum(etimeseT.mu * GtimesGT.mu) - sum(crossprod(G$mu, etimesb.mu)) - 0.5 * N * btimesbT.mu - 0.5 * N * log2pi

      # q(lambda)
      lb <- lb + sum(lambda$alpha + log(lambda$beta) + lgamma(lambda$alpha) + (1 - lambda$alpha) * digamma(lambda$alpha))
      # q(a)
      lb <- lb + 0.5 * (D * (log2pi + 1) + logdet(a$sigma))
      # q(G)
      lb <- lb + 0.5 * N * (P * (log2pi + 1) + logdet(G$sigma))
      # q(gamma)
      lb <- lb + gamma$alpha + log(gamma$beta) + lgamma(gamma$alpha) + (1 - gamma$alpha) * digamma(gamma$alpha)
      # q(omega)
      lb <- lb + sum(omega$alpha + log(omega$beta) + lgamma(omega$alpha) + (1 - omega$alpha) * digamma(omega$alpha))
      # q(b, e)
      lb <- lb + 0.5 * ((P + 1) * (log2pi + 1) + logdet(be$sigma))
      # q(f)
      lb <- lb + 0.5 * sum(log2pi + f$sigma) + sum(log(normalization))
      
      bounds[iter] <- lb
    }
  }
  
  if (parameters$progress == 1) {
    state <- list(lambda = lambda, a = a, gamma = gamma, omega = omega, be = be, bounds = bounds, parameters = parameters)
  }
  else {
    state <- list(lambda = lambda, a = a, gamma = gamma, omega = omega, be = be, parameters = parameters)
  }
}

###############################################
##########======define function 2======########
###############################################
variational_test <- function(Km, state) {
  N <- dim(Km)[2]
  P <- dim(Km)[3]

  G <- list(mu = matrix(0, P, N), sigma = matrix(0, P, N))
  for (m in 1:P) {
    G$mu[m,] <- crossprod(state$a$mu, Km[,,m])
    G$sigma[m,] <- state$parameters$sigma_g^2 + diag(crossprod(Km[,,m], state$a$sigma) %*% Km[,,m])
  }
  
  f <- list(mu = matrix(0, N, 1), sigma = matrix(0, N, 1))
  f$mu <- crossprod(rbind(matrix(1, 1, N), G$mu), state$be$mu)
  f$sigma <- 1 + diag(crossprod(rbind(matrix(1, 1, N), G$mu), state$be$sigma) %*% rbind(matrix(1, 1, N), G$mu))

  pos <- 1 - pnorm((+state$parameters$margin - f$mu) / f$sigma)
  neg <- pnorm((-state$parameters$margin - f$mu) / f$sigma)
  p <- pos / (pos + neg)

  prediction <- list(G = G, f = f, p = p)
}

#####################################################
##############=======main code=======################
#####################################################
###load packages###
{
  source("variational_train.R")
  source("variational_test.R")
  library(gSeg)
  library(ade4)
  library("limma")
  library(ROCR)
  library("pROC")
  library(foreach)  
  library(doParallel) 
  library(MASS)
  library(mvtnorm)
  library(e1071)
  library(class)
  library(kknn)
  library("glmnet")
}

### set the seed ###

{
  set.seed(666)
}

########################################################################################################
###################################### generate table 1  ###############################################
{
  #generate train data
  N <- 100
  N_train <- N*0.7
  N_test<- N - N_train
  g<- 80
  P0 <- 4 #number of gene set
  T<- 40
  R<- 50 ### repeat number
  miu<- array(0,c(20,40,R))
  Sigma0 <- diag(20)
  rho<- 0.9
  Sigma1 <- diag(1-rho,20)+matrix(rho,20,20)
  k_train <- c(1:N_train)
  y_train<- c(rep(1,N_train/2),rep(-1,N_train/2))
  data_train<- array(0,c(N_train,g,T))
  k_test <- c(1:N_test)
  y_test <- c(rep(1,N_test/2),rep(-1,N_test/2))
  data_test<- array(0,c(N_test,g,T))
  kkmtrain<- array(0,c(N_train,N_train,P0))
  kkmtest<- array(0,c(N_train,N_test,P0)) ##all pathway and 55*55
}

CHP1<- matrix(0,P0,4)
CHP2<- matrix(0,P0,4)
para<- rep(0,P0)
predictionp<- rep(0,N_test)

{
  no_cores <- 6  
  cl<-makeCluster(no_cores)  
  registerDoParallel(cl) 
  
  
  ppresult<- foreach(rr=1:R,.combine = 'cbind',.packages =c('MASS','ade4','gSeg')) %dopar% { 
    
    ttem1<- list()
    for(j in 2:40){
      miu[,j,rr]<- 0.5*miu[,j-1,rr] + rnorm(20,0,0.1)
    }
    
    { ########### trainning data 
      
      for(t in 1:15){
        data_train[,1:20,t]<- mvrnorm(N_train, miu[,t,rr], Sigma0)
        data_train[,41:60,41-t]<- mvrnorm(N_train, miu[,41-t,rr], Sigma0)
      }
      for(t in 1:25){
        data_train[,41:60,t]<- mvrnorm(N_train, miu[,t,rr], Sigma1)
        data_train[,1:20,41-t]<- mvrnorm(N_train, miu[,41-t,rr], Sigma1)
      }
      for(t in 1:20){
        # data_train[,21:40,t]<- rbind(mvrnorm(N_train/2, miu[,t], Sigma0),mvrnorm(N_train/2, miu[,t], Sigma1))
        # data_train[,21:40,20+t]<- rbind(mvrnorm(N_train/2, miu[,20+t], Sigma1),mvrnorm(N_train/2, miu[,20+t], Sigma0))
        # data_train[,61:80,t]<- rbind(mvrnorm(N_train/2, miu[,t], Sigma1),mvrnorm(N_train/2, miu[,t], Sigma0))
        # data_train[,61:80,20+t]<- rbind(mvrnorm(N_train/2, miu[,20+t], Sigma0),mvrnorm(N_train/2, miu[,20+t], Sigma1))
        
        data_train[,21:40,t]<- mvrnorm(N_train, miu[,t,rr], Sigma0)
        data_train[,21:40,20+t]<- rbind(mvrnorm(N_train/2, miu[,20+t,rr], Sigma0),mvrnorm(N_train/2, miu[,20+t,rr], Sigma1))
        data_train[,61:80,t]<- mvrnorm(N_train, miu[,t,rr], Sigma1)
        data_train[,61:80,20+t]<- rbind(mvrnorm(N_train/2, miu[,20+t,rr], Sigma1),mvrnorm(N_train/2, miu[,20+t,rr], Sigma0))
        
      }
    }  
    #######################################  generate test data ###############################################
    {########### trainning data  
      
      for(t in 1:15){
        data_test[,1:20,t]<- mvrnorm(N_test, miu[,t,rr], Sigma0)
        data_test[,41:60,41-t]<- mvrnorm(N_test, miu[,41-t,rr], Sigma0)
      }
      for(t in 1:25){
        data_test[,41:60,t]<- mvrnorm(N_test, miu[,t,rr], Sigma1)
        data_test[,1:20,41-t]<- mvrnorm(N_test, miu[,41-t,rr], Sigma1)
      }
      for(t in 1:20){
        
        data_test[,21:40,t]<- mvrnorm(N_test, miu[,t,rr], Sigma0)
        data_test[,21:40,20+t]<- rbind(mvrnorm(N_test/2, miu[,20+t,rr], Sigma0),mvrnorm(N_test/2, miu[,20+t,rr], Sigma1))
        data_test[,61:80,t]<- mvrnorm(N_test, miu[,t,rr], Sigma1)
        data_test[,61:80,20+t]<- rbind(mvrnorm(N_test/2, miu[,20+t,rr], Sigma1),mvrnorm(N_test/2, miu[,20+t,rr], Sigma0))
        
      }
    }
    #######################################  detect change point #############################################
    { 
      x <- matrix(0,T,P0) ###xij stand for jth pathway ith time point 
      orilocation <- rep(-1,P0)
      weilocation <- rep(-1,P0)
      maxlocation <- rep(-1,P0)
      genlocation <- rep(-1,P0)
      oripvalue <- rep(0,P0)
      weipvalue <- rep(0,P0)
      maxpvalue <- rep(0,P0)
      genpvalue <- rep(0,P0)
      pathwaye<- list()
      
      for(j in 1:P0){ ##for each pathway
        
        for(t in 1:T){ ##for each time point of each pathway
          aa<- data_train[,(20*j-19):(20*j),t]
          x[t,j] <- max(eigen(cov(aa))$values)
        }
        
        
        # use Graph-Based to detect Change-Point 
        y.dist <- dist(x[,j])
        E1 <- mstree(y.dist)
        r1 <- gseg1(T,E1, statistics="all") 
        #image(as.matrix(y.dist))
        orilocation[j] <- r1$scanZ$ori$tauhat
        weilocation[j] <- r1$scanZ$weighted$tauhat
        maxlocation[j] <- r1$scanZ$max.type$tauhat
        genlocation[j] <- r1$scanZ$generalized$tauhat
        oripvalue[j] <- r1$pval.appr$ori
        weipvalue[j] <- r1$pval.appr$weighted
        maxpvalue[j] <- r1$pval.appr$max.type
        genpvalue[j] <- r1$pval.appr$generalized
        
      }
      
      #####################################  select change at early stage  ####################################
      CHP1<- matrix(c(orilocation,weilocation,maxlocation,genlocation),4,4)
      CHP2<- matrix(c(oripvalue,weipvalue,maxpvalue,genpvalue),4,4)
    }  
    ######################################   build predictive model   ########################################
    #### compute input kernels
    {
      
      for(k in 1:P0){
        
        for(i in 1:(N_train-1)){
          
          for(j in (i+1):N_train){
            
            #kkmtrain[i,j,k] <- sqrt(sum((data_train[i,(20*k-19):(20*k),]-data_train[j,(20*k-19):(20*k),])^2))
            kkmtrain[i,j,k] <- max(eigen(cov(data_train[i,(20*k-19):(20*k),]) - cov(data_train[j,(20*k-19):(20*k),]))$values)
            
          }
        }
        
        kkmtrain[,,k]<- kkmtrain[,,k]+t(kkmtrain[,,k])
      }
      
      #### compute test kernels  
      
      for(k in 1:P0){
        
        for(i in 1:N_train){
          
          for(j in 1:N_test){
            
            kkmtest[i,j,k] <- max(eigen(cov(data_train[i,(20*k-19):(20*k),]) - cov(data_test[j,(20*k-19):(20*k),]))$values)
            
          }
        }
      } 
      
      
    }
    #################################################################################################### 
    
    {
      #initalize the parameters of the algorithm
      parameters <- list()
      
      #set the hyperparameters of gamma prior used for sample weights
      parameters$alpha_lambda <- 1
      parameters$beta_lambda <- 1
      
      #set the hyperparameters of gamma prior used for bias
      parameters$alpha_gamma <- 1
      parameters$beta_gamma <- 1
      
      #set the hyperparameters of gamma prior used for kernel weights
      parameters$alpha_omega <- 1e-10
      parameters$beta_omega <- 1e-10
      
      ### IMPORTANT ###
      #For gamma priors, you can experiment with three different (alpha, beta) values
      #(1, 1) => default priors
      #(1e-10, 1e+10) => good for obtaining sparsity
      #(1e-10, 1e-10) => good for small sample size problems
      
      #set the number of iterations
      parameters$iteration <- 40000
      
      #set the margin parameter
      parameters$margin <- 1
      
      #determine whether you want to store the lower bound values
      parameters$progress <- 0
      
      #set the seed for random number generator used to initalize random variables
      #parameters$seed <- 1606 + r
      
      #set the standard deviation of intermediate representations
      parameters$sigma_g <- 1
      
      #initialize the kernels and class labels for training
      #Ktrain <- kkmtrain #should be an Ntra x Ntra x P matrix containing similarity values between training samples
      
      
      
      Ktrain <- kkmtrain
      ytrain <- y_train
      Ktest  <- kkmtest
      state  <- variational_train(Ktrain, ytrain, parameters)
      para <- matrix(state$be$mu[-1],4,1)
      predictionp <- matrix((variational_test(Ktest, state))$p,N_test,1)
      temp<- matrix(0,N_test,9)
      temp[1:4,1:9]<- cbind(cbind(CHP1,CHP2),para)
      cbind(temp,predictionp)
    }
  }
  
  stopCluster(cl)
  stopImplicitCluster() 
}

{
  ######################################### output in table 1 ############################################
  prmter<- matrix(0,4,R)
  changept<- matrix(0,4,R)
  changepp<- matrix(0,4,R)
  prepp<- matrix(0,N_test,R)
  for(tt in 1:R){
    prmter[,tt]<- ppresult[1:4,(9+(tt-1)*10)]
    changept[,tt]<- ppresult[1:4,(4+(tt-1)*10)]
    changepp[,tt]<-  ppresult[1:4,(8+(tt-1)*10)]
    prepp[,tt]<- ppresult[,10*tt]
  }
  
  #######average parameter
  temp<- abs(prmter)
  mm<- apply(temp,1,mean)
  sd<- apply(temp,1,sd)
  write.csv(data.frame(mm,sd),"parameter0.9.csv")
  
  ####### average change point
  write.csv(changept,"100SimulChangePt0.9.csv")
  index<- rep(0,4)
  index[1]<- sum(changept[1,]%in%c(15))/R
  index[2]<- sum(changept[2,]%in%c(20))/R
  index[3]<- sum(changept[3,]%in%c(25))/R
  index[4]<- sum(changept[4,]%in%c(20))/R
  write.csv(index,"SummarizeChangePt0.9.csv")
  mmnn<- apply(changept,1,mean)
  ssdd<- apply(changept,1,sd)
  write.csv(data.frame(mmnn,ssdd),"ChangePointAverage0.9.csv")
  
  ####### average change point P-value
  mmn<- apply(changepp,1,mean)
  ssd<- apply(changepp,1,sd)
  write.csv(data.frame(mmn,ssd),"SumChangePP0.9.csv")
  
  ######## average AUC
  AUC<- rep(0,R)
  for(j in 1:R){
    tem<- unlist(performance(prediction(prepp[,j],y_test),'auc')@y.values)
    if(tem<0.5){AUC[j]<- 1-tem}
    else{AUC[j]<- tem}
  }
  mmm<- mean(AUC)
  sssd<- sd(AUC)
  write.csv(data.frame(mmm,sssd),"AUCaverage0.9.csv")
  
}


#########################################################################################################
################# generate table 2: compare with other machine learning algorithms ######################

{ #set seed
  set.seed(667)
}

{
  N <- 100
  N_train <- N*0.7
  N_test<- N - N_train
  g<- 80
  P0 <- 4 #number of gene set
  T<- 40
  R<- 50 ### repeat number
  miu<- array(0,c(20,40,R))
  Sigma0 <- diag(20)
  rho<- 0.9
  Sigma1 <- diag(1-rho,20)+matrix(rho,20,20)
  k_train <- c(1:N_train)
  y_train<- c(rep(1,N_train/2),rep(-1,N_train/2))
  data_train<- array(0,c(N_train,g,T))
  k_test <- c(1:N_test)
  y_test <- c(rep(1,N_test/2),rep(-1,N_test/2))
  data_test<- array(0,c(N_test,g,T))
  kkmtrain<- array(0,c(N_train,N_train,P0))
  kkmtest<- array(0,c(N_train,N_test,P0)) ##all pathway and 55*55
}


predictionp<- rep(0,N_test)
predictionpsvm<- rep(0,N_test)
predictionplr<- rep(0,N_test)
predictionplda<- rep(0,N_test)
predictionpknn<- rep(0,N_test)

{
  no_cores <- 6  
  cl<-makeCluster(no_cores)  
  registerDoParallel(cl) 
  
  
  ppresult<- foreach(rr=1:R,.combine = 'cbind',.packages =c('MASS','e1071','class','kknn','glmnet')) %dopar% { 
    
    
    for(j in 2:40){
      miu[,j,rr]<- 0.5*miu[,j-1,rr] + rnorm(20,0,0.1)
    }
    
    { ########### trainning data 
      
      for(t in 1:15){
        data_train[,1:20,t]<- mvrnorm(N_train, miu[,t,rr], Sigma0)
        data_train[,41:60,41-t]<- mvrnorm(N_train, miu[,41-t,rr], Sigma0)
      }
      for(t in 1:25){
        data_train[,41:60,t]<- mvrnorm(N_train, miu[,t,rr], Sigma1)
        data_train[,1:20,41-t]<- mvrnorm(N_train, miu[,41-t,rr], Sigma1)
      }
      for(t in 1:20){
        # data_train[,21:40,t]<- rbind(mvrnorm(N_train/2, miu[,t], Sigma0),mvrnorm(N_train/2, miu[,t], Sigma1))
        # data_train[,21:40,20+t]<- rbind(mvrnorm(N_train/2, miu[,20+t], Sigma1),mvrnorm(N_train/2, miu[,20+t], Sigma0))
        # data_train[,61:80,t]<- rbind(mvrnorm(N_train/2, miu[,t], Sigma1),mvrnorm(N_train/2, miu[,t], Sigma0))
        # data_train[,61:80,20+t]<- rbind(mvrnorm(N_train/2, miu[,20+t], Sigma0),mvrnorm(N_train/2, miu[,20+t], Sigma1))
        
        data_train[,21:40,t]<- mvrnorm(N_train, miu[,t,rr], Sigma0)
        data_train[,21:40,20+t]<- rbind(mvrnorm(N_train/2, miu[,20+t,rr], Sigma0),mvrnorm(N_train/2, miu[,20+t,rr], Sigma1))
        data_train[,61:80,t]<- mvrnorm(N_train, miu[,t,rr], Sigma1)
        data_train[,61:80,20+t]<- rbind(mvrnorm(N_train/2, miu[,20+t,rr], Sigma1),mvrnorm(N_train/2, miu[,20+t,rr], Sigma0))
        
      }
    }  
    #######################################  generate test data ###############################################
    {########### test data  
      
      for(t in 1:15){
        data_test[,1:20,t]<- mvrnorm(N_test, miu[,t,rr], Sigma0)
        data_test[,41:60,41-t]<- mvrnorm(N_test, miu[,41-t,rr], Sigma0)
      }
      for(t in 1:25){
        data_test[,41:60,t]<- mvrnorm(N_test, miu[,t,rr], Sigma1)
        data_test[,1:20,41-t]<- mvrnorm(N_test, miu[,41-t,rr], Sigma1)
      }
      for(t in 1:20){
        
        data_test[,21:40,t]<- mvrnorm(N_test, miu[,t,rr], Sigma0)
        data_test[,21:40,20+t]<- rbind(mvrnorm(N_test/2, miu[,20+t,rr], Sigma0),mvrnorm(N_test/2, miu[,20+t,rr], Sigma1))
        data_test[,61:80,t]<- mvrnorm(N_test, miu[,t,rr], Sigma1)
        data_test[,61:80,20+t]<- rbind(mvrnorm(N_test/2, miu[,20+t,rr], Sigma1),mvrnorm(N_test/2, miu[,20+t,rr], Sigma0))
        
      }
    }
    
    ################################################################################################
    train<- matrix(0,N_train,g)
    for(i in 1:N_train){
      for(j in 1:g){
        train[i,j]<- sum(data_train[i,j,])/40
      }
    }
    test<- matrix(0,N_test,g)
    for(i in 1:N_test){
      for(j in 1:g){
        test[i,j]<- sum(data_test[i,j,])/40
      }
    }
    
    
    ########### svm 
    modelsvm <- svm(train,y_train,kernel = "radial")
    predictionpsvm <- predict(modelsvm, test)
    
    ########## logistic regression
    # xx <- as.matrix(training_exp[-test,])
    # y <- training_cli[-test,]$SYMPTOMATIC_SC2
    fit <- cv.glmnet(train,y_train,family="binomial",alpha=1)
    #plot(fit)
    bestlamb <-fit$lambda.min
    lasso.fit <- glmnet(train,y_train,family="binomial",alpha=1,lambda = bestlamb)
    #fit.coef <- predict(lasso.fit,type = "coefficients",s=bestlamb)
    #fit.coef[fit.coef!=0]
    #select.gene <- fit.coef[which(fit.coef!=0),]
    predictionplr <- predict(lasso.fit,s=bestlamb,newx = as.matrix(test),type = "response")
    #a<-exp(pre)/1+exp(pre)
    
    ########## LDA
    fitlda <-lda(train[,21:80],y_train)
    temmp <-predict(fitlda,test[,21:80])
    predictionplda <- temmp$posterior[,2]
    
    ############# KNN
    trian1<- as.data.frame(cbind(train,y_train))
    modelknn<- kknn(y_train~.,trian1,as.data.frame(test),k=3)
    predictionpknn <- fitted(modelknn)
    
    ##################################   build predictive model   ########################################
    #### compute input kernels
    {
      
      for(k in 1:P0){
        
        for(i in 1:(N_train-1)){
          
          for(j in (i+1):N_train){
            
            #kkmtrain[i,j,k] <- sqrt(sum((data_train[i,(20*k-19):(20*k),]-data_train[j,(20*k-19):(20*k),])^2))
            kkmtrain[i,j,k] <- max(eigen(cov(data_train[i,(20*k-19):(20*k),]) - cov(data_train[j,(20*k-19):(20*k),]))$values)
            
          }
        }
        
        kkmtrain[,,k]<- kkmtrain[,,k]+t(kkmtrain[,,k])
      }
      
      #### compute test kernels  
      
      for(k in 1:P0){
        
        for(i in 1:N_train){
          
          for(j in 1:N_test){
            
            kkmtest[i,j,k] <- max(eigen(cov(data_train[i,(20*k-19):(20*k),]) - cov(data_test[j,(20*k-19):(20*k),]))$values)
            
          }
        }
      } 
      
      
    }
    #################################################################################################### 
    
    {
      #initalize the parameters of the algorithm
      parameters <- list()
      
      #set the hyperparameters of gamma prior used for sample weights
      parameters$alpha_lambda <- 1
      parameters$beta_lambda <- 1
      
      #set the hyperparameters of gamma prior used for bias
      parameters$alpha_gamma <- 1
      parameters$beta_gamma <- 1
      
      #set the hyperparameters of gamma prior used for kernel weights
      parameters$alpha_omega <- 1e-10
      parameters$beta_omega <- 1e-10
      
      ### IMPORTANT ###
      #For gamma priors, you can experiment with three different (alpha, beta) values
      #(1, 1) => default priors
      #(1e-10, 1e+10) => good for obtaining sparsity
      #(1e-10, 1e-10) => good for small sample size problems
      
      #set the number of iterations
      parameters$iteration <- 20000
      
      #set the margin parameter
      parameters$margin <- 1
      
      #determine whether you want to store the lower bound values
      parameters$progress <- 0
      
      #set the seed for random number generator used to initalize random variables
      #parameters$seed <- 1606 + r
      
      #set the standard deviation of intermediate representations
      parameters$sigma_g <- 1
      
      #initialize the kernels and class labels for training
      #Ktrain <- kkmtrain #should be an Ntra x Ntra x P matrix containing similarity values between training samples
      
      
      
      Ktrain <- kkmtrain
      ytrain <- y_train
      Ktest  <- kkmtest
      state  <- variational_train(Ktrain, ytrain, parameters)
      #para <- matrix(state$be$mu[-1],4,1)
      predictionp <- unlist(variational_test(Ktest, state)$p)
      cbind(predictionp,predictionpsvm,predictionplr,predictionplda,predictionpknn)
    }
  }
  
  stopCluster(cl)
  stopImplicitCluster() 
}
write.csv(ppresult,"D:/Rspace/file name/PreictionP0.9.csv")

####################################################################################################
######################### the predicted results for all algorithms #################################
{
  prepp<- matrix(0,N_test,R)
  preppsvm<- matrix(0,N_test,R)
  prepplr<- matrix(0,N_test,R)
  prepplda<- matrix(0,N_test,R)
  preppknn<- matrix(0,N_test,R)
  
  for(tt in 1:R){
    prepp[,tt]<- ppresult[,(5*tt-4)]
    preppsvm[,tt]<- ppresult[,(5*tt-3)]
    prepplr[,tt]<- ppresult[,(5*tt-2)]
    prepplda[,tt]<- ppresult[,(5*tt-1)]
    preppknn[,tt]<- ppresult[,5*tt]
    
  }
  
  ######################################## output AUC ###############################################
  ########## our
  AUC<- rep(0,R)
  for(j in 1:R){
    pred <- prediction(prepp[,j],y_test)
    tem<- unlist(performance(pred,'auc')@y.values)
    if(tem<0.5){AUC[j]<-1-tem}
    else{AUC[j]<-tem}
  }
  mm<- mean(AUC)
  sd<- sd(AUC)
  write.csv(data.frame(mm,sd),"OUR0.9.csv")
  
  ############ svm
  AUCsvm<- rep(0,R)
  for(j in 1:R){
    predsvm <- prediction(preppsvm[,j],y_test)
    tem<- unlist(performance(predsvm,'auc')@y.values)
    if(tem<0.5){AUCsvm[j]<-1-tem}
    else{AUCsvm[j]<-tem}
  }
  mmsvm<- mean(AUCsvm)
  sdsvm<- sd(AUCsvm)
  write.csv(data.frame(mmsvm,sdsvm),"SVM0.9.csv")
  # perfsvm <- performance(predsvm,'tpr','fpr')  
  # lines(as.vector(unlist(perfsvm@x.values)),as.vector(unlist(perfsvm@y.values)),col=6,lty = 4)
  
  ########### LR
  AUClr<- rep(0,R)
  for(j in 1:R){
    predlr <- prediction(prepplr[,j],y_test)
    tem<- unlist(performance(predlr,'auc')@y.values) #AUCֵ
    if(tem<0.5){AUClr[j]<-1-tem}
    else{AUClr[j]<-tem}
  }
  mmlr<- mean(AUClr)
  sdlr<- sd(AUClr)
  write.csv(data.frame(mmlr,sdlr),"LR0.9.csv")
  # perfl <- performance(predl,'tpr','fpr')
  # lines(as.vector(unlist(perfl@x.values)),as.vector(unlist(perfl@y.values)),col=1,lty = 4)
  
  ########### LDA
  AUClda<- rep(0,R)
  for(j in 1:R){
    predlda <- prediction(prepplda[,j],y_test)
    tem<- unlist(performance(predlda,'auc')@y.values) #AUCֵ
    if(tem<0.5){AUClda[j]<-1-tem}
    else{AUClda[j]<-tem}
  }
  mmlda<- mean(AUClda)
  sdlda<- sd(AUClda)
  write.csv(data.frame(mmlda,sdlda),"LDA0.9.csv")
  # predlda <- prediction(YN$posterior[,2],y_test)
  # performance(predlda,'auc')@y.values
  # perflda <- performance(predlda,'tpr','fpr')  
  # lines(as.vector(unlist(perflda@x.values)),as.vector(unlist(perflda@y.values)),col="orange",lty = 4)
  
  ########### KNN
  AUCknn<- rep(0,R)
  for(j in 1:R){
    predknn <- prediction(preppknn[,j],y_test)
    tem<- unlist(performance(predknn,'auc')@y.values) #AUCֵ
    if(tem<0.5){AUCknn[j]<-1-tem}
    else{AUCknn[j]<-tem}
  }
  mmknn<- mean(AUCknn)
  sdknn<- sd(AUCknn)
  write.csv(data.frame(mmknn,sdknn),"KNN0.9.csv")
  # predknn <- prediction(1-ll,y_test)
  # performance(predknn,'auc')@y.values
  # perfknn <- performance(predknn,'tpr','fpr')  
  # lines(as.vector(unlist(perfknn@x.values)),as.vector(unlist(perfknn@y.values)),col=4,lty = 4)
  
  
}


#######################################################################################################
################################### Figure 2: Average ROC curve #######################################
{
  ########### data use
  {
    data<- read.csv("D:/Rspace/file name/PreictionP0.9.csv",header=T)
    ppresult<- data[,-1]
    N <- 100
    N_train <- N*0.7
    N_test<- N - N_train
    R<- 50 ### repeat number
    prepp<- matrix(0,N_test,R)
    preppsvm<- matrix(0,N_test,R)
    prepplr<- matrix(0,N_test,R)
    prepplda<- matrix(0,N_test,R)
    preppknn<- matrix(0,N_test,R)
    for(tt in 1:R){
      prepp[,tt]<- ppresult[,(5*tt-4)]
      preppsvm[,tt]<- ppresult[,(5*tt-3)]
      prepplr[,tt]<- ppresult[,(5*tt-2)]
      prepplda[,tt]<- ppresult[,(5*tt-1)]
      preppknn[,tt]<- ppresult[,5*tt]
      
    }
    y_test <- c(rep(1,N_test/2),rep(-1,N_test/2))
  }
  ########################################################################################
  ################# plot
  {
    x<- matrix(1,N_test+1,R)
    y<- matrix(1,N_test+1,R) 
    for(j in 1:R){
      tem<- unlist(performance(prediction(prepp[,j],y_test),'auc')@y.values)
      if(tem<0.5){y_test<- -(y_test)}
      p<- prepp[,j]
      TPR<-rep(0,length(p))
      FPR<-rep(0,length(p))
      for(i in 1:length(p)){
        p0<-p[order(p)[i]];
        label.true<-ifelse(y_test==1,1,0)
        label.pred<-1*(p>p0)
        TPR[i]<-sum(label.pred*label.true)/sum(label.true)
        FPR[i]<-sum(label.pred*(1-label.true))/sum(1-label.true)
      }
      x[-1,j]<- FPR
      y[-1,j]<- TPR
    }
    xx<- apply(x,1,mean)
    yy<- apply(y,1,mean)
    plot(xx,yy,type='l',lty=1,col=2,xlab="FPR",ylab="TPR") 
  }
  ############### svm
  {
    x<- matrix(1,N_test+1,R)
    y<- matrix(1,N_test+1,R) 
    for(j in 1:R){
      tem<- unlist(performance(prediction(preppsvm[,j],y_test),'auc')@y.values)
      if(tem<0.5){y_test<- -(y_test)}
      p<- preppsvm[,j]
      TPR<-rep(0,length(p))
      FPR<-rep(0,length(p))
      for(i in 1:length(p)){
        p0<-p[order(p)[i]];
        label.true<-ifelse(y_test==1,1,0)
        label.pred<-1*(p>p0)
        TPR[i]<-sum(label.pred*label.true)/sum(label.true)
        FPR[i]<-sum(label.pred*(1-label.true))/sum(1-label.true)
      }
      x[-1,j]<- FPR
      y[-1,j]<- TPR
    }
    xxsvm<- apply(x,1,mean)
    yysvm<- apply(y,1,mean)
    lines(xxsvm,yysvm,type='l',lty=1,pch=4,col='orange') 
  }
  ########### lr
  {
    x<- matrix(1,N_test+1,R)
    y<- matrix(1,N_test+1,R) 
    for(j in 1:R){
      tem<- unlist(performance(prediction(prepplr[,j],y_test),'auc')@y.values)
      if(tem<0.5){y_test<- -(y_test)}
      p<- prepplr[,j]
      TPR<-rep(0,length(p))
      FPR<-rep(0,length(p))
      for(i in 1:length(p)){
        p0<-p[order(p)[i]];
        label.true<-ifelse(y_test==1,1,0)
        label.pred<-1*(p>p0)
        TPR[i]<-sum(label.pred*label.true)/sum(label.true)
        FPR[i]<-sum(label.pred*(1-label.true))/sum(1-label.true)
      }
      x[-1,j]<- FPR
      y[-1,j]<- TPR
    }
    xxlr<- apply(x,1,mean)
    yylr<- apply(y,1,mean)
    lines(xxlr,yylr,type='l',lty=1, pch=2,col='yellow') 
  }
  
  ########### lda
  {
    x<- matrix(1,N_test+1,R)
    y<- matrix(1,N_test+1,R) 
    for(j in 1:R){
      tem<- unlist(performance(prediction(prepplda[,j],y_test),'auc')@y.values)
      if(tem<0.5){y_test<- -(y_test)}
      p<- prepplda[,j]
      TPR<-rep(0,length(p))
      FPR<-rep(0,length(p))
      for(i in 1:length(p)){
        p0<-p[order(p)[i]];
        label.true<-ifelse(y_test==1,1,0)
        label.pred<-1*(p>p0)
        TPR[i]<-sum(label.pred*label.true)/sum(label.true)
        FPR[i]<-sum(label.pred*(1-label.true))/sum(1-label.true)
      }
      x[-1,j]<- FPR
      y[-1,j]<- TPR
    }
    xxlda<- apply(x,1,mean)
    yylda<- apply(y,1,mean)
    lines(xxlda,yylda,type='l',lty=1,pch=6,col='green') 
  }
  ############ knn
  {
    x<- matrix(1,N_test+1,R)
    y<- matrix(1,N_test+1,R) 
    for(j in 1:R){
      tem<- unlist(performance(prediction(preppknn[,j],y_test),'auc')@y.values)
      if(tem<0.5){y_test<- -(y_test)}
      p<- preppknn[,j]
      TPR<-rep(0,length(p))
      FPR<-rep(0,length(p))
      for(i in 1:length(p)){
        p0<-p[order(p)[i]];
        label.true<-ifelse(y_test==1,1,0)
        label.pred<-1*(p>p0)
        TPR[i]<-sum(label.pred*label.true)/sum(label.true)
        FPR[i]<-sum(label.pred*(1-label.true))/sum(1-label.true)
      }
      x[-1,j]<- FPR
      y[-1,j]<- TPR
    }
    xxknn<- apply(x,1,mean)
    yyknn<- apply(y,1,mean)
    lines(xxknn,yyknn,type='l',lty=1,pch=4,col='purple')
  }
  {
    aa<- seq(0,1,0.1)
    lines(aa,aa,lty=1)
  }
  
  legend("bottomright",c("Proposed","SVM","LR","LDA","KNN","Random"),col=c('red','orange','yellow','green','purple','black'),lty=1,cex=0.8)
 
}
